# Supplementary material for: Dissecting the Molecular Function of Triticum aestivum STI Family Members Under Heat Stress
Source: Front Genet. 2020 Aug 19;11:873. doi: 10.3389/fgene.2020.00873 (PMC7466592; doi:10.3389/fgene.2020.00873)
Supplement: Supplementary file 1 [file Table_1.XLSX]

## Sheet: Sheet1
Cloning
TaSTI-2A-TOPO-FP	CACCATGGCCGCCGACGAGGCCAAGGCGA
TaSTI-2A-TOPO-RP	CTTCATCTGGACTATCCCTGCGCTCACG
TaSTI-2D-TOPO-FP	CACCATGGGACAGTATGATGATTGCATTAAG
TaSTI-2D-TOPO-RP	CTTCATCTGAACTATCCCTGCGCTCACGA
TaSTI-6A-TOPO-FP	CACCATGTTATTTCTTGTTTATTGTAGTCTTAT
TaSTI-6A-TOPO-RP	TCTCGTTTGGACTATTCCAGCGTTTATGA
TaSTI-6D-TOPO-FP	CACCATGTTCCAGGGCCCCGAGCTCTG
TaSTI-6D-TOPO-RP	TCATCTCGTTTGGACTATTCCAGCGTTTA
TaHSP90-TOPO-FP	CACCATGGCGACGGAGACCGAGACCTTCG
TaHSP90-TOPO-RP	GTCGACCTCCTCCATCTTGCTCTCACA
TaHSP70-TOPO-FP	CACCATGGCCAAGGGCGAGGGGCCGGC
TaHSP70-TOPO-RP	GTCCACCTCCTCGATCTTGGGGCCAGCG
Real Time
STI-2AL-RT-FP	TCCAGATGAAGTAGACCTAAAATGCT
STI-2AL-RT-RP	ACATGCAAGCCATTTAAGAACCACCA
STI-2B-RT-FP	GAGTGTCGGATGTTTAGTTTAGTTGG
STI-2B-RT-RP	CACTTACAGTGACGACAGAAAGT
STI-2D-RT-FP	GAGTGTCGGAAGTTTAGTTAGTTGG
STI-2D-RT-RP	ACGACGGAAGGTAAACCAAATTTCAG
STI-6A-RT-FP	GCTCATAAACGCTGGAATAGTCCAAACGAG
STI-6A-RT-RP	CTGGGCAGAGAAGCAGTGTACAAT
STI-6B-RT-FP	GGTGCCTGTAGTTTCCGTAGCCGGAG
STI-6B-RT-FP	CAGCAGGAGCAACGCGAAGCACC
STI-6D-RT-FP	TGTCCCATATTATTAGTTGTAGCCGT
STI-6D-RT-RP	CACATTTCTGAAATGCAAAGAGCTCC
AtHSFA2-RT-FP	TCTGTAGCGGCTTCTTCATCTGTA
AtHSFA2-RT-RP	GACCATTACTCCAAGAAACCACCGT
AtAPX1-RT-FP	GAAGTGCAGGAGGAAGCTCAGA
AtAPX1-RT-RP	GCTCCATGAGCTTGCTCAGCGTC
AtHSFA6-RT-FP	CCA TCA CCA CCA TCT TCT TCT TCA
AtHSFA6-RT-RP	AAC TCC CAC CGA TCC GGA TTC A
AtHSFA7-RT-FP	CTT GGA ACA GAG GAG GAA CAA GTT T
AtHSFA7-RT-RP	TCT CTG TTC CTT CTA TCC TCT GTT CC
AtActin-RT-FP	CTCATGCCATCCTCCGTCTT
AtActin-RT-RP	ACTTGCCCATCGGGTAATTC
TaActin-RT-FP	GAAGTGCAGGAGGAAGCTCAGA
TaActin-RT-RP	AGAGCCACCGATCCAGACACTG
